# Supplementary material for: Novel Y-chromosomal microdeletions associated with non-obstructive azoospermia uncovered by high throughput sequencing of sequence-tagged sites (STSs)
Source: Sci Rep. 2016 Feb 24;6:21831. doi: 10.1038/srep21831 (PMC4764820; doi:10.1038/srep21831)
Supplement: Supplementary Dataset 2 [file srep21831-s2.zip]

Archive with 1 entries (1 files):
- supplementary tables final.xlsx
